# Supplementary material for: GPCR signaling regulates severe stress‐induced organismic death in Caenorhabditis elegans
Source: Aging Cell. 2022 Nov 22;22(1):e13735. doi: 10.1111/acel.13735 (PMC9835589; doi:10.1111/acel.13735)
Supplement: Supplementary file 2 — Table S1 [file ACEL-22-e13735-s001.xlsx]

## Sheet: Sheet1
Clone number	Gene name	oac-31p::GFP phenotype
1	B0280.8	N.S.
2	B0286.5	N.S.
3	B0564.10	N.S.
4	C01G6.8	N.S.
5	C01H6.5	N.S.
6	C03G6.10	N.S.
7	C03G6.12	N.S.
8	C03G6.8	N.S.
9	C04F1.3	N.S.
10	C04G2.7	N.S.
11	C05C12.3	N.S.
12	C05G6.1	N.S.
13	C06B8.1	N.S.
14	C07E3.5	N.S.
15	C07E3.6	N.S.
16	C07F11.1	N.S.
17	C07H6.7	N.S.
18	C08C3.1	N.S.
19	C08C3.3	N.S.
20	C08F8.8	N.S.
21	C09G12.1	N.S.
22	C09G9.7	N.S.
23	C10C5.1	N.S.
24	C10G8.7	N.S.
25	C12D5.2	N.S.
26	C12D5.8	N.S.
27	C13C4.1	N.S.
28	C13C4.2	N.S.
29	C13G5.1	N.S.
30	C14C6.4	N.S.
31	C15H11.8	N.S.
32	C16A3.7	N.S.
33	C16B8.1	N.S.
34	C17A2.1	N.S.
35	C17A2.8	N.S.
36	C17E4.6	N.S.
37	C17E7.5	N.S.
38	C17E7.6	N.S.
39	C17E7.7	N.S.
40	C17H12.9	N.S.
41	C24G6.4	N.S.
42	C24H11.3	N.S.
43	C25A1.11	N.S.
44	C25A1.2	N.S.
45	C25E10.1	N.S.
46	C26B2.3	N.S.
47	C26B2.4	N.S.
48	C26E1.3	N.S.
49	C27A12.5	N.S.
50	C27C7.3	N.S.
51	C27F2.2	N.S.
52	C28A5.4	N.S.
53	C28D4.1	N.S.
54	C29E6.2	N.S.
55	C29E6.5	N.S.
56	C29F9.13	N.S.
57	C30A5.7	N.S.
58	C32E8.8	N.S.
59	C32F10.6	N.S.
60	C33G8.12	N.S.
61	C33G8.8	N.S.
62	C33G8.9	N.S.
63	C34C6.8	N.S.
64	C34D1.1	N.S.
65	C34D1.2	N.S.
66	C34E10.7	N.S.
67	C36F7.1	N.S.
68	C37F5.1	N.S.
69	C37G2.5	N.S.
70	C38C3.9	N.S.
71	C38D4.6	N.S.
72	C43G2.1	N.S.
73	C45E1.1	N.S.
74	C45E5.6	N.S.
75	C47F8.2	N.S.
76	C47F8.8	N.S.
77	C47G2.2	N.S.
78	C48A7.1	N.S.
79	C48D5.1	N.S.
80	C49C3.5	N.S.
81	C49D10.2	N.S.
82	C49D10.6	N.S.
83	C49D10.9	N.S.
84	C50B6.8	N.S.
85	C50H2.1	FTS induction decreased
86	C53C11.3	N.S.
87	C54C8.1	N.S.
88	C54E10.5	N.S.
89	C54F6.9	N.S.
90	C56G3.1	N.S.
91	D1007.1	N.S.
92	D1014.9	N.S.
93	D1081.2	N.S.
94	E02H1.7	N.S.
95	E02H9.8	N.S.
96	E03H4.13	N.S.
97	E03H4.6	N.S.
98	F01D4.6	N.S.
99	F02D10.5	N.S.
100	F09F3.10	N.S.
101	F10C1.5	N.S.
102	F13G11.1	N.S.
103	F14A5.1	N.S.
104	F14D12.6	N.S.
105	F14H8.6	N.S.
106	F15E11.7	N.S.
107	F16B4.9	N.S.
108	F17A9.6	N.S.
109	F18A1.2	N.S.
110	F19B10.9	N.S.
111	F19F10.1	N.S.
112	F19F10.5	N.S.
113	F21D12.1	N.S.
114	F21H11.3	N.S.
115	F26A1.2	N.S.
116	F26B1.7	N.S.
117	F26C11.2	N.S.
118	F26D12.b	N.S.
119	F27E5.2	N.S.
120	F28C6.1	N.S.
121	F28C6.2	N.S.
122	F28F9.1	N.S.
123	F29C4.1	N.S.
124	F29F11.5	N.S.
125	F31E3.1	N.S.
126	F31E8.3	N.S.
127	F31F4.12	N.S.
128	F32B6.1	N.S.
129	F33D4.1	N.S.
130	F33E11.1	N.S.
131	F34D10.5	N.S.
132	F36A4.14	N.S.
133	F38A6.1	N.S.
134	F38A6.3	N.S.
135	F40F8.5	N.S.
136	F40H3.4	N.S.
137	F40H6.4	N.S.
138	F41B5.9	N.S.
139	F41D3.1	N.S.
140	F41D3.3	N.S.
141	F42G2.6	N.S.
142	F43D9.5	N.S.
143	F43G9.11	N.S.
144	F44A2.4	N.S.
145	F44C4.2	N.S.
146	F44C8.10	N.S.
147	F44C8.11	N.S.
148	F44C8.2	N.S.
149	F44C8.3	N.S.
150	F44C8.4	N.S.
151	F44C8.5	N.S.
152	F44C8.6	N.S.
153	F44C8.9	N.S.
154	F44E7.8	N.S.
155	F45C12.15	N.S.
156	F45C12.2	N.S.
157	F45C12.3	N.S.
158	F47C10.1	N.S.
159	F47C10.3	N.S.
160	F47C10.4	N.S.
161	F47C10.7	N.S.
162	F48G7.3	N.S.
163	F49E12.6	N.S.
164	F52B5.4	N.S.
165	F52C12.5	N.S.
166	F52F12.6	N.S.
167	F53A2.4	N.S.
168	F54A5.1	N.S.
169	F54D1.4	N.S.
170	F54D1.5	N.S.
171	F55A8.1	N.S.
172	F55B12.1	N.S.
173	F55D12.3	N.S.
174	F55D12.4	N.S.
175	F56A12.1	N.S.
176	F56H1.2	N.S.
177	F57A8.5	N.S.
178	F58E10.2	N.S.
179	F58E10.5	N.S.
180	F58E6.10	N.S.
181	F59E11.10	N.S.
182	F59E11.11	N.S.
183	F59E11.8	N.S.
184	H10E21.2	N.S.
185	H10E21.3	N.S.
186	H12C20.3	N.S.
187	H14A12.4	N.S.
188	H22D14.1	N.S.
189	H27C11.1	N.S.
190	K01H12.3	N.S.
191	K02B12.1	N.S.
192	K02F3.4	N.S.
193	K03B4.3	N.S.
194	K06A1.1	N.S.
195	K06A1.4	N.S.
196	K06B4.5	N.S.
197	K08A2.b	N.S.
198	K10C3.6	N.S.
199	K10D3.3	N.S.
200	K10G6.1	N.S.
201	K11G9.4	N.S.
202	K12H6.1	N.S.
203	M02H5.c	N.S.
204	M02H5.d	N.S.
205	M02H5.e	N.S.
206	M03A1.1	N.S.
207	M05B5.6	N.S.
208	M142.4	N.S.
209	M176.6	N.S.
210	R02C2.4	N.S.
211	R02D1.1	N.S.
212	R06F6.6	N.S.
213	R07B7.13	N.S.
214	R07B7.14	N.S.
215	R07B7.15	N.S.
216	R08H2.9	N.S.
217	R10D12.2	N.S.
218	R11E3.5	N.S.
219	R11G11.1	N.S.
220	R11G11.12	N.S.
221	R11G11.2	N.S.
222	R13A5.1	N.S.
223	R13A5.5	N.S.
224	R13D11.8	N.S.
225	R13H8.1	N.S.
226	R53.3	N.S.
227	T01G6.4	N.S.
228	T01G6.6	N.S.
229	T01G6.7	N.S.
230	T01G6.8	N.S.
231	T01H8.5	N.S.
232	T02C5.5	N.S.
233	T02E9.1	N.S.
234	T05A1.1	N.S.
235	T05B4.2	N.S.
236	T07C4.2	N.S.
237	T07C4.6	N.S.
238	T09A12.4	N.S.
239	T09D3.4	N.S.
240	T09E11.2	N.S.
241	T15D6.6	N.S.
242	T16A1.7	N.S.
243	T16H12.4	N.S.
244	T19A5.4	N.S.
245	T19A5.5	N.S.
246	T19B10.11	N.S.
247	T19E7.2	N.S.
248	T19H12.8	N.S.
249	T20C7.a	N.S.
250	T23C6.5	N.S.
251	T23D8.1	N.S.
252	T23G7.1	N.S.
253	T23H2.1	N.S.
254	T23H4.2	N.S.
255	T24A6.11	N.S.
256	T24A6.8	N.S.
257	T24H10.1	N.S.
258	T27A1.6	N.S.
259	T27B7.1	N.S.
260	T27B7.2	N.S.
261	T27B7.3	N.S.
262	T27B7.4	N.S.
263	T27B7.5	N.S.
264	T27C4.4	N.S.
265	T27F2.4	FTS induction decreased
266	T28F12.2a	N.S.
267	T28H11.4	N.S.
268	VC5.5	N.S.
269	W01D2.2	N.S.
270	W03A3.1	N.S.
271	W05E10.3	N.S.
272	W10D5.1	N.S.
273	Y111B2D.e	N.S.
274	Y116A8C.18	N.S.
275	Y116F11A.zz4	N.S.
276	Y17D7A.1	N.S.
277	Y17D7A.2	N.S.
278	Y18D10A.7	N.S.
279	Y22F5A.1	N.S.
280	Y26D4A.1	N.S.
281	Y32H12A.5	N.S.
282	Y34D9B.1	N.S.
283	Y38E10A.f	N.S.
284	Y38F1A.3	N.S.
285	Y39B6B.d	N.S.
286	Y41D4B_930.a	N.S.
287	Y41D4B_930.c	N.S.
288	Y46H3d.b	N.S.
289	Y47D3A.6	Baseline increased
290	Y47D3B.7	Baseline increased
291	Y51H4A.o	N.S.
292	Y51H4A.p	N.S.
293	Y53C10A.12	N.S.
294	Y53C10A.3	N.S.
295	Y53C12B.5a	N.S.
296	Y53C12C.1	N.S.
297	Y55D5A.5	N.S.
298	Y57A10B.4	N.S.
299	Y59E9_120.a	N.S.
300	Y5H2B.h	N.S.
301	Y62E10B.b	N.S.
302	Y65B4BR.3	N.S.
303	Y66A7A.8	N.S.
304	Y67A6A.2	N.S.
305	Y67D8A_386.b	N.S.
306	Y69A2A_7278.l	N.S.
307	Y71A12C.1	N.S.
308	Y75B8A.1	N.S.
309	Y75B8A.2	N.S.
310	Y80D3A.g	N.S.
311	ZC123.3	N.S.
312	ZC204.2	N.S.
313	ZC21.2	N.S.
314	ZC247.3	N.S.
315	ZC376.4	N.S.
316	ZC410.1	N.S.
317	ZK1025.6	N.S.
318	ZK1025.9	N.S.
319	ZK1037.4	N.S.
320	ZK1037.5	N.S.
321	ZK1067.1	N.S.
322	ZK1128.4	N.S.
323	ZK177.10	N.S.
324	ZK265.4	N.S.
325	ZK381.3	N.S.
326	ZK418.1	N.S.
327	ZK488.1	N.S.
328	ZK488.2	N.S.
329	ZK488.4	N.S.
330	ZK6.1	N.S.
331	ZK6.2	N.S.
332	ZK6.4	N.S.
333	ZK6.5	N.S.
334	ZK652.5	N.S.
335	ZK675.1	N.S.
336	ZK697.2	N.S.
337	ZK829.5	N.S.
338	ZK909.4	N.S.
